# Supplementary material for: Validation of the Blended Learning Usability Evaluation–Questionnaire (BLUE-Q) through an innovative Bayesian questionnaire validation approach
Source: J Educ Eval Health Prof. 2024 Nov 7;21:31. doi: 10.3352/jeehp.2024.21.31 (PMC11894031; doi:10.3352/jeehp.2024.21.31)
Supplement: Supplementary file 1 [file jeehp-21-31-dataset1.csv]

Item	Rater1	Rater2	Rater3	Rater4	Rater5	Rater6	Rater7	Rater8	Rater9	Rater10	Alpha	Beta
1	1	1	1	0.75	0.75	0.75	1	0.75	0.75	1	8.75	1.25
2	0.5	1	1	0.5	0.75	0.75	1	0.25	0.75	1	7.5	2.5
3	0.75	1	0.75	0.5	1	1	0.75		1	0	6.75	3.25
4	0.75	0.5	0.75	0.25	0.75	0.75	1	0.25	1	0.75	6.75	3.25
5	0.25	0	0.25	0	0.75	0.75	0.5	0	1	0	3.5	6.5
6	0.5	0.75	1	0.75	0.25	0.75	0.75	0.25	1	1	7	3
7	0.75	0	0.75	0.25		0.75	0.5	1	0.75	0.25	5	5
8	0.75	0	0.75	0.75	0.25	0.5	0.25	0	1	0.75	5	5
9	0.5	1	1	0.25	1	0.75	1	1	1	1	8.5	1.5
10	0.75	0.5	0.75	0.5	0.75	1	0.5	0.75	1	0.25	6.75	3.25
11	1	0.5	0.75	0.5		0.75	1	0.75	0.75	0.75	6.75	3.25
12	0.75	1	0.75	0.25	1	0.75	0	0.25	0.5	1	6.25	3.75
13	1	1	1	0.75	1	1	1	1	1	1	9.75	0.25
14	1	1	1	0.75	1	0.75	0.75	1	1	0	8.25	1.75
15	1	1	0.75	0.75	0.5	1	0.75	1	0.5	1	8.25	1.75
16	1	1	1	0.75	1	0.75	0.75	0.5	1	1	8.75	1.25
17	1	1	1	0.75	1	0.5	1	0.75	1	1	9	1
18	1	1	1	0.75	1	0.5	0.5	0.75	1	1	8.5	1.5
19	1	1	1	0.75	1	0.75	0.5	1	0.75	1	8.75	1.25
20	1	1	1	0.5	1	1	1	0.75	1	1	9.25	0.75
21	0.75	1	0.75	0.5	1	0.75	1	0.25	1	1	8	2
22	0.75	0.5	0.75	0.5	0.5	1	0.75	0	0.75	0.75	6.25	3.75
23	1	0.5	0.75	0.5	1	1	0.75	1	1	0.75	8.25	1.75
24	1	0.75	1	0.75	1	0.75	1	0.25	1	0	7.5	2.5
25	1	0.25	0.5	0.75	0.75	1	0.25	1	1	1	7.5	2.5
26	1	1	1	0.75	1	0.75	1	0.75	1	0	8.25	1.75
27	1	1	1	0.75	1	0.75	1	1	1	1	9.5	0.5
28	1	1	1		1	0.75	1	1	0.75	1	8.5	1.5
29	1	0.75	0.75	0.75	1	1	1	0.25	0.75	0.75	8	2
30	1	1	1	0.75	1	0.75	0.75	0.75	1	1	9	1
31	1	1	1	0.75	1	0.5	1	0.75	1	1	9	1
32	1	1	1	0.75	1	0.75	0.5	0.75	1	1	8.75	1.25
33	1	0.5	0.75	0.75	0.5	1	0.5	0.5	1	0	6.5	3.5
34	0.75	1	1	0.75	1	0.75	0.75	0.75	1	0.75	8.5	1.5
35	0.5	0.5	1	0.75	0.25	0.75	0.5	0.5	1	0	5.75	4.25
36	1	0.75	1	0.75	0.25		1	0.75	0.75	1	7.25	2.75
37	1	1	1	0.75	1		1	1	1	1	8.75	1.25
38	0.75	1	0.75	0.75	1		1	0.25	1	1	7.5	2.5
39	0.5	0.75	1	0.75	0.5		0.75	0	1	0.75	6	4
40	1	0.5	0.75	0.5	1		0.75	1	1	0.75	7.25	2.75
41	0.75	0.5	1	0.5	0.75		1	0.25	1	0	5.75	4.25
42	0.75	0.5	1	0.75	0.5		1	0.25	1	0	5.75	4.25
43	0.75	0.25	0.75	0.5	1		0.75	0.5	1	0.5	6	4
44	1	0.25	0.75	0.75	1		0.75	1	1	0.75	7.25	2.75
45	1	1	1	0.75	1	0.5	1	0.75	1	0	8	2
46	1	1	1	0.75	1		1	0.75	1	0	7.5	2.5
47	1	1	1	0.75	1	0.5	0.5	1	1	1	8.75	1.25
48	1	1	1		1		1	1	1	1	8	2
49	1	1	0.75	0.75	1	0.75	0.75	0.75	1	1	8.75	1.25
50	1	1	1	0.75	1	0.5	0.75	0.75	1	1	8.75	1.25
51	1	1	1	0.75	1	0.75	0.5	0.75	1	1	8.75	1.25
52	1	1	1	0.75	1		0.75	0.75	1	1	8.25	1.75
53	1	1	1	0.75	1		0.75	0.75	1	1	8.25	1.75
54	1	1	1	0.75	1		1	0.75	1	1	8.5	1.5
